# Supplementary material for: Growth change in Polish women: Reduction of the secular trends?
Source: PLoS One. 2020 Nov 30;15(11):e0242074. doi: 10.1371/journal.pone.0242074 (PMC7703883; doi:10.1371/journal.pone.0242074)
Supplement: S1 File — (XLSX) [file pone.0242074.s001.xlsx]

## Sheet: additional data
group number	years of birth	mean	confidence level of the mean - 95%	confidence level of the mean + 95%	median	minimum	maksimum	lower quartile	higher quartile	10th percentile	90th percentile	standard deviation (SD)	confidence level of SD - 95%	confidence level of SD + 95%	coefficient of variation	standard Error	kurtosis
all	1931-2001	167.214	163.332	171.097	164.5	154	191	160	175	156	184	10.0124	7.91602	13.6283	5.98778	1.89217	-0.290242
1	1931-1939	158.22	157.858	158.583	158	141	175	154	162	151	165	5.56915	5.32438	5.83768	3.51988	0.184717	0.0360293
2	1940-1949	159.703	159.472	159.935	160	142	183	156	164	153	167	5.70171	5.54254	5.87035	3.57019	0.118146	0.0937274
3	1950-1959	160.657	160.322	160.992	161	140	185	157	164	153	168	5.88377	5.65633	6.13041	3.66232	0.170706	0.309307
4	1960-1969	164.189	163.661	164.718	164	149	188	160	168	157	172	6.10263	5.75131	6.50001	3.71683	0.268914	0.561554
5	1970-1979	166.572	165.602	167.543	166	151	190	162	170	158	175	6.76116	6.14135	7.52122	4.05899	0.491802	0.712028
6	1980-1989	167.649	166.835	168.463	167.8	154	184	163	172	160	175.5	6.38618	5.86038	7.01643	3.80926	0.413087	-0.418432
7	1990-1999	167.725	167.078	168.373	167	150	200	163.1	172	160	176	6.53398	6.10739	7.02512	3.89564	0.329177	2.00606
8	2000-2001	167.852	165.8	169.904	168	154	190	164	170	160	176	6.91005	5.73145	8.70336	4.11675	1.01883	2.03334
